# Supplementary material for: Sustainable Urban Mobility Plans: implementation process and indicators to evaluate effects on physical activity
Source: Eur J Public Health. 2022 Nov 29;32(Suppl 4):iv101–6. doi: 10.1093/eurpub/ckac069 (PMC9706112; doi:10.1093/eurpub/ckac069)
Supplement: ckac069_Supplementary_Data [file ckac069_supplementary_data.zip › ckac069_Supplementary_Data/Okraszewska_Impact of SUMPs on PA_SupplMat2_SUMP_indicators.xlsx]

## Sheet: Cumulative list of Indicators
Country	City	Source	INDICATOR	Unit	Description	Category	Group	Initial value (2015)	target value (2018)/ trend	Measurement method / data source	Real value (2018)	Assesment
Poland	Gdynia	SUMP	motorisation rate	number of private cars/ 1000 residents	number of private cars/ 1000 residents	I	Strategic	542 (2015)	550	City Hall	627.54
Poland	Gdynia	SUMP	Mobility of residents	number of weekdays trips	Average number of per capita trips on a weekday, excluding pedestrian movements	I	Strategic	1.65	stabilization or slight increase	Department of Public Transport Gdynia	1.59
Poland	Gdynia	SUMP	Accidents involving pedestrians	pieces	Number of pedestrians injured in accidents	I	Key	53	decrease	Police	50
Poland	Gdynia	SUMP	The share of pedestrian traffic in the modal share	%	Number of walking trips over 500 m / number of all non-pedestrian trips on the day preceding the survey	D	Key	0.109	increase	Department of Public Transport in Gdynia (ZKM)	0.1139
Poland	Gdynia	SUMP	The share of cycle traffic in the modal share	%	Number of bicycle trips on the day preceding the survey/ number of all non-pedestrian trips on the day preceding the survey	D	Key	0.018	0.03	Department of Public Transport in Gdynia (ZKM)	0.0212
Poland	Gdynia	SUMP	Bicycle network density	km/km2	Length of bicycle network in reference to the surface of Gdynia	I		0.42	increase	Road and Greenery Authority (ZDiZ)	0.49
Poland	Gdynia	SUMP	Middle school obesity rate	%	Participation of middle school students with overweight and obesity	I		[data only for junior high schools ]	decrease	Department of Health	n.a.
Poland	Gdynia	SUMP	Traffic calming	%	Length of roads on which Tempo 30 was introduced / total length of roads in Gdynia	I	Key	0.154	0.2	Road and Greenery Authority (ZDiZ)	0.2334
Poland	Gdynia	SUMP	Improving road safety in the vicinity of schools	pieces	Number of schools and kindergartens located on local and access roads at which restricted speed zones were created	I	Key	19	24	Road and Greenery Authority (ZDiZ)	n.a.
Poland	Gdynia	SUMP	Rational parking in the city center	pieces	Number of parking spaces in the city center and Kamienna Góra	I	Subsidiary	5966	stabilization or slight increase	Road and Greenery Authority (ZDiZ)	4309
Poland	Gdynia	SUMP	Bicycle availability in the city bike system	pieces	Number of city bike stations 9Number of city bike docks)	I	Subsidiary	0	increase	Road and Greenery Authority (ZDiZ)	146 stations (1176 docks)
Poland	Gdynia	SUMP	Improvement access to passenger information	pieces	Number of stops equipped with a passenger information system	I	Key	34	increase	Department of Public Transport in Gdynia (ZKM)	38
Poland	Gdynia	SUMP	The share of public transport in the modal share	%	Number of public transport journeys per day preceding the survey/ number of all non-pedestrian trips on the day preceding the survey	D	Key	39,8 (2015)	increase	Department of Public Transport in Gdynia (ZKM)	37.1
Poland	Gdynia	SUMP	Length of bus lanes in Gdynia	m	Total length of separate lanes for public transport vehicles	I	Key	2120	increase	Road and Greenery Authority (ZDiZ), Department of Public Transport in Gdynia (ZKM)	3138			Legend:
Poland	Gdynia	SUMP	Improvement access to rail transport	pieces	Number of modernized and built rail stops in Gdynia	I	Key	0	3	Polish National Railways - Polish Railway Lines (PKP PLK), Polish National Railways - Rapid Urban Railway (PKP SKM)	4			For indicators with defined target value:
Poland	Gdynia	SUMP	Share of low- and zero-emission vehicles	%	Share of low- (EURO VI, CNG, hybrid) and zero-emission vehicles (trolleybuses, electric buses) in the total number of vehicles in municipal companies in the ZKM Gdynia	I	Key	0.52	0.6	Department of Public Transport in Gdynia (ZKM)	0.62
Poland	Gdynia	SUMP	Emission-free public transport	pieces	Number of public transport lines served by zero-emission vehicles	I	Subsidiary	13	increase	Department of Public Transport in Gdynia (ZKM)	14					Goal achieved
Poland	Gdynia	SUMP	Access to electromobility infrastructure	pieces	Number of charging points for electric vehicles	I	Subsidiary	0	3	Enterprise of Trolleybus Communication (PKT)	6					On track (intermediate assessment)
Poland	Gdynia	SUMP	Promotion of mobility among students	pieces	Number of students involved in campaigns promoting sustainable mobility	I	Subsidiary	8138	increase	Road and Greenery Authority (ZDiZ)	9417					Goal not achieved
Poland	Gdynia	SUMP	Transport education	pieces	Number of students covered by the transport education program	I	Subsidiary	1125	stabilization or slight increase	Metropolitan Transport Association of the Gulf of Gdańsk (MZKZG)	2050					Evaluation not possibl
Poland	Gdynia	SUMP	Promotion of mobility among employees	pieces	Number of employees of Gdynia enterprises participating in campaigns promoting sustainable mobility	I	Subsidiary	1315	increase	Road and Greenery Authority (ZDiZ)	2137
Poland	Gdynia	SUMP	Surveys on the mobility of enterprises and institutions	pieces	Number of enterprises and institutions covered by the mobility survey in a given year	N.A.	Subsidiary	2	3	Road and Greenery Authority (ZDiZ)	0 (5)			For indicators without defined target value:
Poland	Gdynia	SUMP	Number of passengers on newly created sections of the trolleybus network	pieces	Number of passengers on newly created sections of the trolleybus network	D	Key	0	increase	Department of Public Transport in Gdynia (ZKM)	n.a.
Poland	Gdynia	SUMP	The share of rail transport in servicing the sea port	%	freight transported by rail / total freight	N.A.	Key	ca. 30%	stabilization or increase	Sea Port of Gdynia, Polish National Railways - Polish Railway Lines (PKP PLK)	n.a.					Positive trand, increase
Poland	Gdynia	WHO	Awareness of PA health benefits	%	Percentage of the population aware of the health benefits of PA (including maintaining a healthy weight).	I	n.a.	n.a.	n.a.	n.a.	n.a.					Neutral trend, stable
Poland	Gdynia	WHO	Effectivness of communication campaigns or strategies on PA	%	Percentage of the population recalling the messages from campaigns: Bicycle May, I'm escorting myself, I go by bike to work	I	n.a.	3	increase	participant registration	4.5					Negative trend, decrease
Poland	Gdynia	WHO	Adult's overweight and obesity rate	%	Percentage of overweight and obese adults	I	n.a.	n.a.	n.a.	n.a.	n.a.					Evaluation not possibl
Poland	Gdynia	WHO	Adult's PA rate	%	Percentage of adults with low levels of physical activity	I	n.a.	n.a.	n.a.	n.a.	n.a.					On track (no BL value)
Poland	Gdynia	WHO	Children's PA rate	%	Percentage of children participating in at least 60 minutes of physical activity per day	I	n.a.	n.a.	n.a.	n.a.	n.a.
Poland	Gdynia	WHO	Active working commuting rate	cases	Number of participants in the "bike to work" competition	D	n.a.	994	increase	participant registration	1529 (2017)
Poland	Gdynia	WHO	Active school commuting rate	cases	Cases	D	n.a.	4127 (2016)	increase	Gdynia Sports Center	5182 (2018) 5231 (2019)
Poland	Gdynia	WHO	Population overweight and obesity rate	%	Population-based percentage of overweight or obese adults, children, and adolescents	I	n.a.	n.a.	decries expected	Electronic System of School Medicine (ESMS)	22% (2018)
Poland	Gdynia	WHO	Cause-specific mortality	cases	Number of cyclists/pedestrians/children killed in accidents	I	n.a.	0/3 (2015)	decries expected	Accident and Collision Record System (SEWIK)	0/5 (2018)
Poland	Gdynia	WHO	Cause-specific morbidity	cases	Number of premature deaths due to air pollution	I	n.a.	n.a.	n.a.	n.a.	n.a.
Poland	Gdynia	OTHER	Commuting by bike	cases	Number of participants in the "bike to work" competition	D	n.a.	994	increase	participant registration	1529 (2017)
Poland	Gdynia	OTHER	Number of cyclists	%	change in the number of cyclists on the monitored cross-sections compared to 2015	D	n.a.	576 189 (2015) ( Zwycięstwa/Bernadowska; Górskiego, Wiśniewskiego, Morska)	increase	automatic cyclists measurements (https://www.zdiz.gdynia.pl/liczniki-rowerowe/)	624 300 (2018); 2 051 474 (2020)
Poland	Gdynia	OTHER	Travel by PT	number	Annual number of journeys by public transport per capita	I	n.a.	240.2	increase	Open data Gdynia	n.a.
Poland	Gdynia	OTHER	Bicycle infrastructure	Km/100000inh	Kilometers of paths and lanes for cyclists per 100,000 inhabitants	I	n.a.	22.615	increase	Open data Gdynia	n.a.
Poland	Gdynia	OTHER	Care use	%	Car share in modal split	D	n.a.	51.5	decrise	Department of Public Transport in Gdynia (ZKM)	48.9
Poland	Gdynia	OTHER	Active mode use	%	Active modes share in modal split	D	n.a.	48.5	increase	Department of Public Transport in Gdynia (ZKM)	51.1
Poland	Gdynia	OTHER	Promotion of active transport	cases	number of public campaigns	I	n.a.	7	not definied	Gdynia Sports Center	7
Poland	Gdynia	OTHER	Children traffic education	Number	Number of children in the programm: safe walking to school	I	n.a.	approx. 1250 students in grades IV and V	increase	Metropolitan Transport Association of the Gulf of Gdańsk (MZKZG)	approx. 2050 students in grades IV and V
Poland	Gdynia	OTHER	Modal split	%	Proportions of means of transport	D	n.a.	(2015) PT - 39,8% CAR - 57,8% BIKE - 1,8% OTHER - 0,5%	not definied	Department of Public Transport in Gdynia (ZKM) (surveys)	PT - 37,1% CAR - 49,4% BIKE - 2,1% WALK - 11,4%			Methodology not consistent between BL & FUP, differences in definition of pedestrian trips
Poland	Wrocław	SUMP	Number of spatial development plans prepared on the basis of analyzes of accessibility to public transport	pieces	Number of plans approved	N.A.	SPATIAL COORDINATED CITY	0.502	increase	Sustainable Mobility Office (BZM)	50,18% (2019) 50,55% (2020)
Poland	Wrocław	SUMP	Availability of residents to PT stops in spatial development plans	number of residences	Population in the access zone to the PT stops	I	SPATIAL COORDINATED CITY	n.a.	increase	Sustainable Mobility Office (BZM)	n.a.
Poland	Wrocław	SUMP	Length of tram lines	km	Length of the network in km	I	QUICK JOURNEYS' CITY	Tram: 91,71 km	increase	Department of Transport / City Hall (WTr); Sustainable Mobility Office (BZM)	92,83 km (2019), 92,83 km (2020)
Poland	Wrocław	SUMP	Technical condition of the tracks	%	Share of track lengths in good and very good condition as well as in bad and very bad condition	I	QUICK JOURNEYS' CITY	Good and very good condition: 57,91%; Bad and very bad condition: 11,02%	at least 90% good and very good, no more than 10% bad and very bad, a tendency growth in the following years	Roads and City Maintenance Authority (ZDiUM)	Good and very good condition: 58,34% (2019), 18% (2020) Bad and very bad condition: 9,67% (2019), 22% (2020)
Poland	Wrocław	SUMP	Average communication speed of trams	km/h	Average communication speed on tram and bus lines - trams	I	QUICK JOURNEYS' CITY	17,7 km/h	20 km/h	Department of Transport / City Hall (WTr)	17,7 km/h (2019) 17,5 km/h (2020)
Poland	Wrocław	SUMP	Average communication speed of buses	km/h	Average communication speed on tram and bus lines - buses	I	QUICK JOURNEYS' CITY	22,8 km/h	25 km/h	Department of Transport / City Hall (WTr)	22,6 km/h (2019) 22,3 km/h (2020)
Poland	Wrocław	SUMP	Number of intersections with traffic lights ensuring priority for tram traffic	number	Number of intersections	I	QUICK JOURNEYS' CITY	98	increase	Department of Municipal Engineering / City Hall (WIM)	127 (2019) 130 (2020)
Poland	Wrocław	SUMP	The length of buslines	km	The length of buslines	I	QUICK JOURNEYS' CITY	344,03 km	increase	Department of Municipal Engineering / City Hall (WIM)	345,36 km (2019) 347,07 km (2020)
Poland	Wrocław	SUMP	Length of bicycle routes	km	Length of bicycle routes	I	QUICK JOURNEYS' CITY	315 km	increase	Sustainable Mobility Office (BZM)	328 km (2019) 360 km (2020)
Poland	Wrocław	SUMP	Number of tasks related to lowering curbs	number	Number of tasks	I	QUICK JOURNEYS' CITY	0	increase	Sustainable Mobility Office (BZM)	138 (2019) 17 (2020)
Poland	Wrocław	SUMP	Number of m2 of renovated pavements	m2	m2 of renovated pavements	I	QUICK JOURNEYS' CITY	10637 m2	increase	Sustainable Mobility Office (BZM)	23603 m2 (2019) 11694,52 m2 (2020)
Poland	Wrocław	SUMP	The length of bus routes with separate lanes	km	The length of separated lanes (bus lanes and PATs) in km	I	QUICK JOURNEYS' CITY	25,38 km	increase	Department of Transport / City Hall (WTr); Department of Municipal Engineering / City Hall (WIM); Sustainable Mobility Office (BZM)	29,68 km (2019) 29,68 km (2020)
Poland	Wrocław	SUMP	Punctuality of public transport	%	% of registered public transport trips completed on time (punctual courses are accelerated by 1 minute or delayed up to 3 minutes in relation to the timetable)	I	QUICK JOURNEYS' CITY	74,26% - Miejskie Przedsiębiorstwo Komunikacyjne 77,30% - 9XX lines	increase	Department of Transport / City Hall (WTr)	74,26% - Miejskie Przedsiębiorstwo Komunikacyjne 77,30% - 9XX lines (2019) 76,79% - Miejskie Przedsiębiorstwo Komunikacyjne 95,50% - 9XX lines (2020)
Poland	Wrocław	SUMP	Regularity of public transport	%	% of public transport courses completed	I	QUICK JOURNEYS' CITY	99,47% - Miejskie Przedsiębiorstwo Komunikacyjne 99,80% - 9XX lines	increase	Department of Transport / City Hall (WTr)	92,42% - Miejskie Przedsiębiorstwo Komunikacyjne 99,10% - 9XX lines (2019) 99,54% - Miejskie Przedsiębiorstwo Komunikacyjne 99,70% - 9XX lines (2020)
Poland	Wrocław	SUMP	Completing the system of main bicycle routes from the Study	%	% of complete system of main bicycle routes from the Study	I	QUICK JOURNEYS' CITY	0.1452	increase	Sustainable Mobility Office (BZM)	20,11% (2019) 20,56% (2020)
Poland	Wrocław	SUMP	Number of investment tasks related to the change of the way of crossing the road (ground crossings) on roads with at least collective class	number	Number of tasks	I	QUICK JOURNEYS' CITY	1	increase	Sustainable Mobility Office (BZM)	0 (2019) 0 (2020)
Poland	Wrocław	SUMP	Number of paid parking spaces in the zone with paid parking within public roads in the Center	number	Number of paid parking spaces	I	CITY SPACE ORGANIZED	1236	increase	Roads and City Maintenance Authority (ZDiUM)	1262 (2019) 1273 (2020)
Poland	Wrocław	SUMP	Number of paid parking spaces in the zone with paid parking in the public roads outside the Center	number	Number of paid parking spaces	I	CITY SPACE ORGANIZED	3130	increase	Roads and City Maintenance Authority (ZDiUM)	3344 (2019) 3665 (2020)
Poland	Wrocław	SUMP	The number of tasks related to organizing the development of courtyards	number	Number of tasks	I	CITY SPACE ORGANIZED	7	increase	Communal Resource Authority (ZZK)	9 (2019) 12 (2020)
Poland	Wrocław	SUMP	Number of tasks improving the walking and cycling accessibility of the center and the city center	number	Number of tasks	I	CITY SPACE ORGANIZED	16	increase	Department of Municipal Engineering / City Hall (WIM)	11 (2019) 6 (2020)
Poland	Wrocław	SUMP	Cleaning up parking - length of streets affected by the change	km	length of streets	I	CITY SPACE ORGANIZED	5 km	increase	Sustainable Mobility Office (BZM)	4,71 km (2019) 2,35 km (2020)
Poland	Wrocław	SUMP	Number of children covered by the educational program related to traffic safety	number	Number of children	I	ROAD SAFE CITY	1200	increase	Department of Municipal Engineering / City Hall (WIM)	12706 (2019) 827 (2020)
Poland	Wrocław	SUMP	Number of schools for which safety measures have been implemented	number	Number of schools	I	ROAD SAFE CITY	14	increase	Department of Municipal Engineering / City Hall (WIM)	8 (2019) 5 (2020)
Poland	Wrocław	SUMP	Number of related tasks with traffic calming	number	Number of tasks	I	ROAD SAFE CITY	39	increase	Roads and City Maintenance Authority (ZDiUM); Sustainable Mobility Office (BZM)	30 (2019) 44 (2020)
Poland	Wrocław	SUMP	Number of accident victims by means of transport	number	Number of victims	I	ROAD SAFE CITY	21	decrease	Department of Municipal Engineering / City Hall (WIM); Wroclaw Police Department (KMP)	16 (2019) 10 (2020)
Poland	Wrocław	SUMP	Total number of road accidents	number	Number of road accidents	I	ROAD SAFE CITY	597	decrease	Department of Municipal Engineering / City Hall (WIM); Wroclaw Police Department (KMP)	508 (2019) 400 (2020)
Poland	Wrocław	SUMP	Length of streets covered by the calmed traffic zone	km	Length of streets	I	ROAD SAFE CITY	613,9 km	increase	Department of Municipal Engineering / City Hall (WIM)	617,4 km (2019) 619,8 km (2020)
Poland	Wrocław	SUMP	Number of parking spaces in the Bike + Ride system	number	Number of parking spaces	I	CITY OF INTEGRATED SYSTEMS	848	increase	Sustainable Mobility Office (BZM)	858 (2019) 868 (2020)
Poland	Wrocław	SUMP	Number of parking spaces in the Park + Ride system	number	Number of parking spaces	I	CITY OF INTEGRATED SYSTEMS	1594	increase	Roads and City Maintenance Authority (ZDiUM)	2207 (2019) 2218 (2020)
Poland	Wrocław	SUMP	Number of passengers transported annually by municipal public transport - by urban public transport	number	Number of passengers	D	CITY OF INTEGRATED SYSTEMS	207000000	increase	Department of Transport / City Hall (WTr)	209600000 (2019) 121266000 (2020)
Poland	Wrocław	SUMP	Number of kilometers of suburban public transport	km	The length of the routes	I	CITY OF INTEGRATED SYSTEMS	182,78 km	increase	Department of Transport / City Hall (WTr); Sustainable Mobility Office (BZM)	204,65 km (2019) 207,16 km (2020)
Poland	Wrocław	SUMP	Number of vehicle kilometers of intercommunal communication ordered by the organizer (JST)	number	The number of vehicle kilometers	I	CITY OF INTEGRATED SYSTEMS	3381844	increase	Department of Transport / City Hall (WTr); Sustainable Mobility Office (BZM)	2762676 (2019) 2949460 (2020)
Poland	Wrocław	SUMP	Share of low-floor trams in the fleet	%	Ratio of low-floor trams to the total number of trams	I	COMFORTABLE TRAVEL CITY	0.03	100% of fleet	Municipal Transport Company (MPK)	3% (2019) 3% (2020)
Poland	Wrocław	SUMP	The share of air-conditioned vehicles in the fleet	%	Ratio of air-conditioned vehicles to the total number of rolling stock	I	COMFORTABLE TRAVEL CITY	0.43	100% of fleet	Municipal Transport Company (MPK)	53% (2019) 64,26% (2020)
Poland	Wrocław	SUMP	Number of existing stops with additional shelters during the year	number	Number of changes	I	COMFORTABLE TRAVEL CITY	31	increase	Roads and City Maintenance Authority (ZDiUM)	14 (2019) 16 (2020)
Poland	Wrocław	SUMP	Number of rebuilt stops in order to improve passenger comfort	number	Number of changes	I	COMFORTABLE TRAVEL CITY	0	increase	Roads and City Maintenance Authority (ZDiUM)	2 (2019) 0 (2020)
Poland	Wrocław	SUMP	Number of courses per year	number	Number of courses per year	I	COMFORTABLE TRAVEL CITY	3444461	increase	Department of Transport / City Hall (WTr)	3484017 (2019) 3413284 (2020)
Poland	Wrocław	SUMP	Number of stops converted into Viennese or anti-bay stops	number	Number of stops	I	COMFORTABLE TRAVEL CITY	0	increase	Roads and City Maintenance Authority (ZDiUM)	2 (2019) 0 (2020)
Poland	Wrocław	SUMP	Modal split*	%	Proportions of non-car transport understood as public transport , bicycle and pedestrian traffic	D	COMFORTABLE TRAVEL CITY	2018: PT - 27,6%; CAR - 41,4%; BIKE -6,3%; WALK - 24,2%; OTHER - 0,5%	2020- 60% 2024 - 65% 2028 - 70%	Comprehensive Traffic Studies (KBR 2018)	n.a.
Poland	Wrocław	WHO	Awareness of PA health benefits	%	Percentage of the population aware of the health benefits of PA (including maintaining a healthy weight).	I	n.a	n.a.	increase	n.a.	n.a.
Poland	Wrocław	WHO	Effectivness of communication campaigns or strategies on PA	%	Percentage of the population recalling the messages from communication campaigns or strategies on PA	I	n.a	n.a.	increase	n.a.	n.a.
Poland	Wrocław	WHO	Adult's overweight and obesity rate	%	Percentage of overweight and obese adults	I	n.a	n.a.	decrease	n.a.	n.a.
Poland	Wrocław	WHO	Adult's PA rate	%	Percentage of adults with low levels of physical activity	I	n.a	n.a.	increase	n.a.	n.a.
Poland	Wrocław	WHO	Children's PA rate	%	Percentage of children participating in at least 60 minutes of physical activity per day	I	n.a	n.a.	increase	n.a.	n.a.
Poland	Wrocław	WHO	Active working commuting rate	%	Percentage of the population walking and bicycling to work, of the duration of 10 minutes or more	D	n.a	n.a.	increase	n.a.	n.a.
Poland	Wrocław	WHO	Active school commuting rate	number of children	Number of children bicycling to school within cycling competition “Cycling May”	D	n.a	12208 (2018)	increase	Wroclaw City Hall	13196 (2019) 13644 (2021)
Poland	Wrocław	WHO	Population (Children) overweight and obesity rate	number of children	Number of pupils with diagnosed overweight	D	n.a	610 (2012)	decrease	Department of Health and Social Affairs / City Hall (WZiSS)	1228 (2017)
Poland	Wrocław	WHO	Cause-specific mortality	cases	Number of cyclists/pedestrians/children killed in an accident	I	n.a	0/0/(2018)	decrease	Accident and Collision Record System (SEWIK)	0/0/(2020)
Poland	Wrocław	WHO	Cause-specific morbidity	cases	Number of premature deaths due to air pollution	I	n.a	n.a.	decrease	n.a.	n.a.
Poland	Wrocław	OTHER	Motoriation rate	number	number of private cars/ 1000 residents	I	n.a	524 (2011)	decrease	Statistics Poland Local Data Bank (GUS BDL)	(2018) 689
Poland	Wrocław	OTHER	Number of parking spaces for bicycles in public spaces	number	Number of parking spaces	I	Bicycle Transport	8412 (2018)	increase	Wroclaw Urban Mobility Plan (WPM)	10404 (2019) 15320 (2020)
Poland	Wrocław	OTHER	Share of expenditure on transport infrastructure in the city budget	%	Percentage of share	I	Economics and Finance	34,5% (2018)	not defined	Wroclaw Urban Mobility Plan (WPM)	39,11% (2019) 51% (2020)
Poland	Wrocław	OTHER	Number of buses that meet the requirements of at least EURO 5	number	Number of buses	I	Environmental Protection	2018 - 346 including: Suburban buses - 47 Municipal Transport Company - 219 Subcontractor buses - 80	increase	Wroclaw Urban Mobility Plan (WPM)	2019 - 386 including: Suburban buses - 37 Municipal Transport Company - 269 Subcontractor buses - 80 2020 - 469 including: Suburban buses - 41 Municipal Transport Company - 328 Subcontractor buses - 100
Poland	Wrocław	OTHER	Number of registered electric or hybrid cars	number	Number of cars	I	Environmental Protection	3554 (2018)	increase	Wroclaw Urban Mobility Plan (WPM)	5393 (2019) 8540 (2020)
Poland	Wrocław	OTHER	Commuting by bike	number	Number of stations of Wroclaw City Bike	I	n.a	17 (2011)	increase	Wroclaw City Bike (WRM)	200 (2020)
Denmark	Copenhagen	SUMP	Modal split	%	Proportions of means of transport	D	‘The City of Copenhagen’s overall vision for transport is that the share of running transport is made up of a minimum of one third by bicycle, a minimum of one third by public transport and a maximum of one third by car.’ (City of Copenhagen, 2013a, p. 9)	2010: Bicycle: 33%; PT: 27%; Car: 40% 2012: Bicycle: 33%; PT: 26%; Car: 41%	Bicycle: ≥ 33%; PT: ≥ 33%; Car: ≥ 33%	Bicycle Accounts (City of Copenhagen, 2013b, p. 9, 2015a, p. 4, 2017a, p. 4), 2017 SUMP update (City of Copenhagen, 2017b, p. 5)	2014: Bicycle: 36%; PT: 24%; Car: 40% 2015: Bicycle: 35%; PT: 25%; Car: 41% 2016: Bicycle: 35%; PT: 22%; Car: 43%
Denmark	Copenhagen	SUMP	Modal split*	%	Proportions of means of transport	D	At least 50% of Copenhageners cycle to work or education. (City of Copenhagen, 2017b, p. 5)	2010: 35%; 2012: 36%	2025: 50%	Final evaluation in 2025, 2017 SUMP update (City of Copenhagen, 2017b, p. 5), Bicycle Account 2018 (City of Copenhagen, 2019, p. 7)	2015: 41%; 2018: 49%; 2025: -
Denmark	Copenhagen	SUMP	Modal split*	%	Proportions of means of transport	D	Walking, cycling or public transport account for 75% of all trips in and around Copenhagen (City of Copenhagen, 2017b, p. 5)	2010: 67%	2025: 75%	Final evaluation in 2025, 2017 SUMP update (City of Copenhagen, 2017b, p. 5)	2015: 67% 2025: -
Denmark	Copenhagen	SUMP	Extension of PLUSnet bicycle network	%	Proportion of three-lane tracks	I	‘The share of the PLUS network which has three lanes will be 40% by 2015 and 60% by 2020.’ (City of Copenhagen, 2013a, p. 13)	2012: 17%	2015: 40%; 2020: 60%; 2025: 80%	Final evaluation in 2025, Bicycle Account 2018 (City of Copenhagen, 2019, p. 7), 2017 SUMP update (City of Copenhagen, 2017b, p. 7)	2014: 19%; 2015: 19%; 2016: 20%; 2018: 20%; 2025: -
Denmark	Copenhagen	SUMP	Cycling travel time	%	Change in travel time compared to 2010 levels	I	‘Cyclists’ travel time will be reduced by 5% by 2015 and 10% by 2020 as compared to 2010.’ (City of Copenhagen, 2013a, p. 13)	N/A	2015: 5%; 2020: 10%; 2025: 15%	Final evaluation in 2025, Bicycle Account 2018 (City of Copenhagen, 2019, p. 7), 2017 SUMP update (City of Copenhagen, 2017b, p. 7)	2014: 7%; 2015: 7%; 2016: 6%; 2018: 9%; 2025: -
Denmark	Copenhagen	SUMP	Satisfaction with cycling tracks	%	Proportion of cyclists who are satisfied with the tracks	I	‘The share of cyclists in Copenhagen who find the cycle tracks well maintained will be 70% by 2015 and 75% by 2020.’ (City of Copenhagen, 2013a, p. 13)	2010: 50%; 2012: 61%	2015: 70%; 2020: 75%; 2025: 80%	Final evaluation in 2025, Bicycle Account 2018 (City of Copenhagen, 2019, p. 7), 2017 SUMP update (City of Copenhagen, 2017b, p. 7)	2014: 63%; 2015: 63%; 2016: 71%; 2018: 73%; 2025: -
Denmark	Copenhagen	SUMP	Perceived importance of cycling culture	%	Proportion of locals with positive perception of cycling culture	I	‘The share of Copenhageners who find that bicycle culture affects the city life positively will constitute 70% by 2015 and 75% by 2020.’ (City of Copenhagen, 2013a, p. 13)	2010: 67%; 2012: 73%	2015: 70%; 2020: 75%; 2025: 80%	Final evaluation in 2025, Bicycle Account 2018 (City of Copenhagen, 2019, p. 7), 2017 SUMP update (City of Copenhagen, 2017b, p. 7)	2014: 70%; 2015: 70%; 2016: 71%; 2018: 72%; 2025: -
Denmark	Copenhagen	SUMP	Public transport share*	%	PT share of motorised traffic	D	Public transport accounts for at least 1/3 of all motorised traffic. (City of Copenhagen, 2017b, p. 7)	2010: 27%	0.33	2017 SUMP update (City of Copenhagen, 2017b, p. 7)	2015: 25%
Denmark	Copenhagen	SUMP	Public transport ridership	%	Relative change in ridership compared to 2011 levels	D	‘2% more passengers on public transport by 2015 and 20% more in 2025 as compared to 2011.’ (City of Copenhagen, 2013a, p. 13)	N/A	2015: 2%; 2025: 20%	Final evaluation in 2025, 2017 SUMP update (City of Copenhagen, 2017b, p. 7)	2014-15: 2%; 2025: -
Denmark	Copenhagen	SUMP	Bus travel time	%	Relative change in travel time compared to 2011 levels	I	‘The travel time of buses will be reduced by 10% from 2011 to 2025.’ (City of Copenhagen, 2013a, p. 13)	N/A	2025: 10%	Evaluation in 2025, 2017 SUMP update (City of Copenhagen, 2017b, p. 7)	2015: no data 2025: -
Denmark	Copenhagen	SUMP	Regularity of buses	%	Relative change in bus regularity compared to 2011 levels	I	‘The regularity of buses will be improved by 20% from 2011 to 2025.’ (City of Copenhagen, 2013a, p. 13)	N/A	2025: 20%	Evaluation in 2025, 2017 SUMP update (City of Copenhagen, 2017b, p. 7)	2015: no data 2025: -
Denmark	Copenhagen	SUMP	Public transport carbon emissions	t	Carbon emission rates (tCO2)	N/A	‘In 2025 public transport will be carbon-neutral.’ (City of Copenhagen, 2013a, p. 13)	2010: 29,858 tCO2 -> bus emissions	2025: carbon neutrality	Final evaluation in 2025, 2017 SUMP update (City of Copenhagen, 2017b, p. 7)	2015: 25,266 tCO2 -> bus emissions 2025: -
Denmark	Copenhagen	SUMP	Pedestrian network	yes/no	Dichotomous (yes/no)	I	‘In 2015 there will be a high-priority pedestrian network.’ (City of Copenhagen, 2013a, p. 13)	N/A	2015: yes	2017 SUMP update (City of Copenhagen, 2017b, p. 7)	2015: no
Denmark	Copenhagen	SUMP	Charging infrastructure	number	Absolute number of available charging points	N/A	‘There will be 5,000 electric charging points and four hydrogen filling stations by 2020.’ (City of Copenhagen, 2013a, p. 13)	2010: 36 charging points	2020: 5,000 / 4	Final evaluation in 2020, Climate Account 2013 (City of Copenhagen, 2014b, p. 11), 2017 SUMP update (City of Copenhagen, 2017b, p. 7) -> potential discrepancy between reports	2013: 228 electric charing points; 2013/14: 3 hydrogen filling stations; 2015: 207 electric charging points; 2020: -
Denmark	Copenhagen	SUMP	(Electric) car sharing rates	%	Relative change in (electric) car sharing capacities compared to 2012 levels	N/A	‘There will be double the amount of shared cars in 2020 as compared to 2012. Electric cars will make up at least 10% of these.’ (City of Copenhagen, 2013a, p. 13)	2010: 120 shared cars (7% electric)	2020: 240 shared cars (10% electric)	Final evaluation in 2020, Climate Account 2015 (City of Copenhagen, 2015b, pp. 42-43), 2017 SUMP update (City of Copenhagen, 2017b, p. 7) -> discrepancy between both reports	2015: 400 electric cars (DriveNow scheme); 2015: 257 shared cars (9% electric); 2020: -
Denmark	Copenhagen	SUMP	Provision of city bikes	yes/no	Dichotomous (yes/no)	I	‘City bikes will be part of the public transport system.’ (City of Copenhagen, 2013a, p. 13)	N/A	Yes	Climate Account 2016 (City of Copenhagen, 2015c, pp. 32-33), 2017 SUMP update (City of Copenhagen, 2017b, p. 7)	2015: yes
Denmark	Copenhagen	SUMP	Connectivity	yes/no	Dichotomous (yes/no)	I	‘The interaction between bicycles and public transport will be strengthened through physical improvements at train stations and bus terminals.’ (City of Copenhagen, 2013a, p. 13)	N/A	Yes	Bicycle Accounts (City of Copenhagen, 2017a, p. 7, 2019, p. 8), 2017 SUMP update (City of Copenhagen, 2017b, p. 7)	2015: Yes ; Approx. 60% are satsified or very satisfied with connectivity (2012-2018)
Denmark	Copenhagen	SUMP	Provision of new road network plan	yes/no	Dichotomous (yes/no)	I	‘By 2014 a new road network plan with clear prioritization of roads will form the basis for operation, planning and administration of roads and urban spaces.’ (City of Copenhagen, 2013a, p. 17)	N/A	2014: yes	2017 SUMP update (City of Copenhagen, 2017b, p. 8)	2015: yes
Denmark	Copenhagen	SUMP	Provision of new IT solutions	yes/no	Dichotomous (yes/no)	I	‘IT solutions will improve traffic management by favouring green mobility and providing a smooth traffic flow.’ (City of Copenhagen, 2013a, p. 17)	N/A	Yes	Climate Account 2016 (City of Copenhagen, 2015c, pp. 30-31), 2017 SUMP update (City of Copenhagen, 2017b, p. 8)	2015/16: in process (introduction of intelligent traffic systems initiated)
Denmark	Copenhagen	SUMP	Number of fatalities and seriously injured	%	Relative change in numbers compared to 2007-2009 levels	I	‘By 2020 the number of fatalities and seriously injured in traffic must be reduced by 50% as compared to 2007-2009.’ (City of Copenhagen, 2013a, p. 17)	2010: 20%	2020: 50%	Final evaluation in 2020, 2017 SUMP update (City of Copenhagen, 2017b, p. 8)	2015: 39%; 2020: -
Denmark	Copenhagen	SUMP	System for optimised goods delivery	yes/no	Dichotomous (yes/no)	N/A	‘System for optimized goods delivery will have been tested and developed before 2015.’ (City of Copenhagen, 2013a, p. 17)	N/A	before 2015: yes	2017 SUMP update (City of Copenhagen, 2017b, p. 8)	2015: yes
Denmark	Copenhagen	SUMP	System for optimised goods delivery*	yes/no	Dichotomous (yes/no)	N/A	Trials with low-noise goods delivery completed before 2015 (City of Copenhagen, 2017b, p. 8)	N/A	before: 2015: yes	2017 SUMP update (City of Copenhagen, 2017b, p. 8)	2015: yes
Denmark	Copenhagen	SUMP	Car-pooling rates	%	Proportion of commuters using car-pooling	N/A	‘5% of car commuters will use car pooling to travel to work by 2020.’ (City of Copenhagen, 2013a, p. 17)	N/A	2020: 5%	Evaluation in 2020, 2017 SUMP update (City of Copenhagen, 2017b, p. 8)	2015: no data 2020: -
Denmark	Copenhagen	SUMP	Public mobility data	yes/no	Dichotomous (yes/no)	N/A	‘Relevant data on mobility will be available in an open format by 2015.’ (City of Copenhagen, 2013a, p. 21)	N/A	2015: yes	2017 SUMP update (City of Copenhagen, 2017b, p. 8)	2015: no
Denmark	Copenhagen	SUMP	Businesses consider transport	yes/no	Dichotomous (yes/no)	I	‘Transport will be incorporated into businesses’ environmental management systems or will be part of their transport and HR strategies by 2015.’ (City of Copenhagen, 2013a, p. 21)	N/A	2015: yes	SUMP (City of Copenhagen, 2013a, p. 23), Climate Account 2015 (City of Copenhagen, 2015b, pp. 10-11), 2017 SUMP update (City of Copenhagen, 2017b, p. 8)	2015: no but some collaborations (Formel M, Copenhagen Climate Partners)
Denmark	Copenhagen	SUMP	Co-operation forums	yes/no	Dichotomous (yes/no)	I	‘There will be at least two cooperation fora for the promotion of green mobility.’ (City of Copenhagen, 2013a, p. 21)	N/A	Yes (2)	2017 SUMP update (City of Copenhagen, 2017b, p. 8)	2015: yes (2)
Denmark	Copenhagen	SUMP	Provision of school transport policies	yes/no	Dichotomous (yes/no)	I	‘By 2015 all schools will have a transport policy which includes green mobility and road safety.’ (City of Copenhagen, 2013a, p. 21)	N/A	2015: yes	2017 SUMP update (City of Copenhagen, 2017b, p. 8)	2015: no data
Denmark	Copenhagen	SUMP	Showcase for green technology and innovative thinking	yes/no	Dichotomous (yes/no)	I	‘Copenhagen will function as a showcase for development, testing and use of green technologies and new solutions within transport.’ (City of Copenhagen, 2013a, p. 25)	N/A	Yes	Climate Account 2016 (City of Copenhagen, 2015c, pp. 6-7), 2017 SUMP update (City of Copenhagen, 2017b, p. 8)	2015/16: Yes (eg, CPH Solutions Lab and Climate Conference)
Denmark	Copenhagen	SUMP	Research and development projects	yes/no	Dichotomous (yes/no)	I	‘The City will participate in three research and development projects before 2015.’ (City of Copenhagen, 2013a, p. 25)	N/A	before 2015: yes (3)	2017 SUMP update (City of Copenhagen, 2017b, p. 8)	2015: yes (3) -> regional and international co-operation
Denmark	Copenhagen	SUMP	Environmental zone requirements	yes/no	Dichotomous (yes/no)	D	‘The requirements of the environmental zones in Copenhagen will be made stricter and will cover more types of vehicles.’ (City of Copenhagen, 2013a, p. 25)	N/A	Yes	2017 SUMP update (City of Copenhagen, 2017b, p. 8)	2015: no
Denmark	Copenhagen	SUMP	Innovative thinking	yes/no	Dichotomous (yes/no)	I	‘There must be made room for innovative thinking and for testing of new ideas.’ (City of Copenhagen, 2013a, p. 25)	N/A	Yes	2017 SUMP update (City of Copenhagen, 2017b, p. 8)	2015: yes
Denmark	Copenhagen	WHO	Awareness of PA health benefits	%	Percentage of the population aware of the health benefits of PA (including maintaining a healthy weight)	I		2012: Health/well-being: 38%	N/A	Health as a reason for cycling (figures not exactly comparable): Biycle Accounts (City of Copenhagen, 2013b, p. 12, 2019, p. 16)	2018: For the exercise: 46%
Denmark	Copenhagen	WHO	Effectiveness of PA campaigns or strategies	%	Percentage of the population recalling the messages from communication campaigns or strategies on PA	I		First phase Safe Cycling City: Awareness: 42%	N/A	Evaluation of 2015-16 cycling campaign: Bicycle Account 2016 (City of Copenhagen, 2017a, p. 11), Awareness of Cycle Superhighways signage: Cycle Superhighways report (Office for Cycle Superhighways, 2018, p. 12)	Second phase Safe Cycling City: Awareness: 80%, Cycle Superhighways: 70% recognise signage
Denmark	Copenhagen	WHO	Overweight and obesity rate (adults)	%	Percentage of overweight and obese adults	I		N/A	N/A	Information not available	N/A
Denmark	Copenhagen	WHO	Physical inactivity rate (adults)	%	Percentage of adults with low levels of physical activity	I		N/A	N/A	Inactivity figures for 2016 (insufficient for evaluation); Bicycle Account 2016 (City of Copenhagen, 2017a, p. 22)	2016: 28% (Copenhageners generally)
Denmark	Copenhagen	WHO	PA rate (children)	%	Percentage of children participating in at least 60 minutes of physical activity per day	I		N/A	N/A	Information not available	N/A
Denmark	Copenhagen	WHO	Active work commuting rate	%	Percentage of the population walking and bicycling to work, of the duration of 10 minutes or more	D		2012: Bicycle: 36%; Walking: 6%; PT: 33%; Car: 25%	N/A	Commuting modal splits: Bicycle Accounts (City of Copenhagen, 2013b, p. 9, 2015a, p. 4, 2019, p. 6)	2014: Bicycle: 45%; Walking: 5%; PT: 27%; Car: 23% 2018: Bicycle: 49%; Walking: 6%; PT: 18%; Car: 27%
Denmark	Copenhagen	WHO	Active school commuting rate	%	Percentage of children walking or bicycling to school	D		2012: 58% cycle	N/A	Cycling rates in 2012 and figures from a 2018 study (not exactly comparable): Bicycle Accounts (City of Copenhagen, 2013b, p. 22, 2019, p. 11)	2018: 66% use physically active modes
Denmark	Copenhagen	WHO	Population overweight and obesity rate	%	Population-based percentage of overweight or obese adults, children and adolescents	I		N/A	N/A	Information not available	N/A
Denmark	Copenhagen	WHO	Cause-specific mortality	Cases	Number of cyclists, pedestrians or children killed in an accident	I		2012: 102	2025: 35	Number of serious cyclist casualties: Bicycle Accounts (City of Copenhagen, 2017a, p. 5, 2019, p. 10)	2014: 92; 2016: 94; 2017: 79
Denmark	Copenhagen	WHO	Cause-specific morbidity	Cases	Number of premature deaths due to air pollution	I		N/A	N/A	Number of premature deaths in 2013 (insufficient for evaluation): Climate Account 2013 (City of Copenhagen, 2014b, p. 16)	2013: 540
Germany	Stuttgart	SUMP	Modal split	Proportions of means of transport	Percentage	D		ÖPNV: 24%, MIV: 45%, Bicycle: 5%, Pedestrian: 26%, region Stuttgart (2010) (1)	increase bicycle >25	(1) VEK 2030 - Verkehrsentwicklungskonzept der Landeshauptstadt Stuttgart, p.15; (2) INFAS GmbH. Mobilität in Baden-Württemberg 2017 i.A. des Ministeriums für Verkehr Baden-Württemberg (3) Landeshauptstadt Stuttgart, Mobilität, https://www.stuttgart.de/leben/mobilitaet/fahrrad/fahrradstadt-stuttgart.php assessed 07/2021	ÖPNV 23%, MIV: 40%, Bicycle: 8%, Pedestrian: 29%, region Stuttgart (2017) (2)
Germany	Stuttgart	SUMP	Individual motorisation rate in Stuttgart	pas. Cars/1,000 people	Number of passenger cars/ 1,000 inhabitants	I		453 (2010) (4a)	N/A	(4a) Landeshaupstadt Stuttgart, statistisches Amt, Begleitheft zum Verbundbericht 2010; http://www.vvs.de/download/ZahlenDatenFaktenVB2010.pdf, (4b) Verbundbericht 2020 http://www.vvs.de/service/downloads/verbundberichte/	484 (2020) (4b)
Germany	Stuttgart	SUMP	Transport mobility of Stuttgart's inhabitants	Number of trips per business day	Average number of trips per inhabitant per business day, with trips on foot	I		3,3 (2010) (region Stuttgart) (5)	stable	(5) Regionalverkehrsplan Stuttgart (2018). https://www.region-stuttgart.org/index.php?eID=dumpFile&t=f&f=8411&token=c05a0f77c98c81a92d3221395719655316e4cf84 p.41 (6) Eggs J (2019): Mobilität in Deutschland - MiD Kurzreport Europäische Metropolregion Stuttgart (p.11). Studie von infas, DLR, IVT und infas 360 im Auftrag des Bundesmininsters für Verkehr und digitale Infrastruktur (FE-Nr.70.904/15). …	3,1 (region Stuttgart); 3,2 (city Stuttgart) (2017) (6)
Germany	Stuttgart	SUMP	Accidents with pedestrians	Number	Number of pedestrians injured in accident	I		306 (2014); 232 (2015); 282 (2016-2018); 312 (2019) (7)	decreased	(7) Polizeipräsidium Stuttgart; https://ppstuttgart.polizei-bw.de/statistiken/	247 (2020) (7)
Germany	Stuttgart	SUMP	Share of pedestrian traffic in trip distribution	%	Number of pedestrian trips at the distance of more than 500m/ total non-pedestrain trips on the day before the survey	D		24.2 % (2010) (5)		(5) Regionalverkehrsplan Region Stuttgart (2018) https://www.region-stuttgart.org/index.php?eID=dumpFile&t=f&f=8411&token=c05a0f77c98c81a92d3221395719655316e4cf84 p.43 (8) Nobis C (2019): Mobilität in Deutschland - MiD Analysen zum Radverkehr. Studie von Infas, DLR, IVT und infas 360 im Auftrag des Bundesministers für Verkehr und digitale Infraststruktur (FE-Nr. 70904/15). Bonn, Berlin. http://ww…	30% (2017) (8)
Germany	Stuttgart	SUMP	Share of the bicycle traffic in trip distribution	%	Number of bicycle trips	D		7.7 % (2010) (5)	increased	5) Regionalverkehrsplan Region Stuttgart (2018) https://www.region-stuttgart.org/index.php?eID=dumpFile&t=f&f=8411&token=c05a0f77c98c81a92d3221395719655316e4cf84 p.43	8 % (2017) (8)
Germany	Stuttgart	SUMP	Cycling system density	km	Length of the cycling system	I		171 bike paths; [100 sidewalks and bike paths] (2018) (9)	increased	9) Landeshauptstadt Stuttgart, Statistisches Amt; Stuttgarter Verkehrsdaten 2018 (https://www.domino1.stuttgart.de/web/komunis/komunissde.nsf/715a84c741dea0de412565f3003c484d/44d611a6c4b7254cc12584d300482d2a/$FILE/bzp01_.PDF (10) Landeshauptstadt Stuttgart, Mobilität; https://www.stuttgart.de/leben/mobilitaet/fahrrad/ assessed 07/2021	190 (2020) (10)
Germany	Stuttgart	SUMP	Middle school students obesity rate	%	Percentage of overweight or obese middle school students	I		not specified		(11) Landeshauptstadt Stuttgart, Gesundheitsamt. Stuttgarter Sondererhebung zum Gesundheitsverhalten von Kindern im Schulalter 2017/18.	overweight: 8.9%, obesity: 3.8% (11)
Germany	Stuttgart	SUMP	Traffic calming	%	Length of roads in 30km/h zones/ total length of roads	I		N/A	N/A	(12) Landeshauptstadt Stuttgart, Amt für Stadtplanung und Wohnen Abt. Verkehrsplanung und Stadtgestaltung (61-3.2)	Calm zones: 900 km; length of road total: 1400 km (12)
Germany	Stuttgart	SUMP	Improved road traffic safety near education facilities	Number	Number of schools in the speed limit zones	I		From 2013 to 2016, evaluation of 33 schools for the possibility of mandating 30 mph speeds in the local area (13)	increased	(13) Landeshauptstadt Stuttgart. Amt für öffentliche Ordnung	Approx. 200 (schools of all types, public and private), the majority (approx. 160) are located in 30 km/h speed zones (residential areas outside the reserved road network). The remaining schools are in 50 km/h speed zones. (2021) (13)
Germany	Stuttgart	SUMP	Management of parking in the city center	Number	Number of parking places	I		N/A	N/A	(13) State Capital Stuttgart. Amt für öffentliche Ordnung	1300 parking places in the public traffic area. Privately operated parking garages in the city ~ 9000 parking spaces (2021)
Germany	Stuttgart	SUMP	Metropolitan bicycle availability	Number	Number of metropolitan bicycle stations in Stuttgart	I		n.s.	increased	(14) RegioRadStuttgart. https://www.regioradstuttgart.de/de	180 stations, around 1,400 bicycles, including 450 pedelecs and 10 cargo pedelecs (2021) (14)
Germany	Stuttgart	SUMP	Improved assess to passenger information	Number	Number of stops with passenger information system	I		Light rail lines: Dynamic train destination indicators 133 stops (65%); Train destination announcements at underground stops 15 stops (100 %) (2016) (15)	Higher number of information systems at stops in Stuttgart VVS already initiated	(16) Nahverkehrsplan für die Landeshauptstadt Stuttgart; 2nd update 2016 and 3rd update 2021; https://www.stuttgart.de/nahverkehrsplan	Light rail lines: Dynamic train destination information 153 stops (75 %); Train destination announcements in underground stops 25 stops (100 %) (2020) (15)
Germany	Stuttgart	SUMP	Share of local public transport (PT) in passenger transport; Public transport shares in traffic volume	Number / %	Number of passengers: rail / bus per day; Public transport shares in traffic volume	D		Rail 416000 / bus 179000 (2016); 34.8% (2010)	At least 20% increased utilization in public transport by 2025; forecast 2030: 38.7%	(15) Nahverkehrsplan für die Landeshauptstadt Stuttgart 2nd update October 2016; Nahverkehrsplan für die Landeshauptstadt Stuttgart 3rd update; p22, 23 update 2021; https://www.stuttgart.de/nahverkehrsplan	Rail >500000 / bus 180000 (2018)
Germany	Stuttgart	SUMP	Number and length of light rail, bus, suburban train	Number / km	Number of lines / line length	I		Light rail 17/231; bus 55/675; suburban train 7/289 (2015) (16a)	Reliable rail infrastructure; Increasing the frequency of bus routes	(16a,16b) Verkehrs- und Tarifverbund Stuttgart (VVS), Verbundberichte; Begleitheft zum Verbundbericht 2015 and 2020 http://www.vvs.de/service/downloads/verbundberichte/ assessed 07/2021	Light rail 20/244; bus 40/499; suburban train 7/289 (2020) (16b)
Germany	Stuttgart	SUMP	ÖPNV assessibility	case	Time to reach ÖPNV	I		N/A	N/A	(17) Schütt F. Erreichbarkeitsanalyse von Haltestellen des öffentlichen Personennahverkehrs in Stuttgart. Statistik und Informationsmanagement, Monatsheft 12/2018	99,9% of inhabitants <10 min (ÖPNV) (2017) (17)
Germany	Stuttgart	SUMP	Share of low-emission and emission-free vehicles.	Number	Hybrid, plug-in-hybrid, liquid or natural gas, gasoline/ethanol, hydrogen, electric, fuel cell	I		6116 hybrid or plug-in-hybrid; 2095 liquid or natural gas; 40 gasoline/ethanol (fuel blend such as E85) or hydrogen; 2020 electric or fuel cell (06/2019) (18)	increased	(18) Statistical Office of the State Capital Stuttgart; https://statistik.stuttgart.de/statistiken/infodienst/verkehr/Verkehrsstatistik.pdf	9747 hybrid or plug-in-hybrid; 2150 liquid or natural gas; 43 gasoline/ethanol (fuel blend such as E85) or hydrogen; 3275 electric or fuel cell (06/2020) (18)
Germany	Stuttgart	SUMP	Hybrid buses ÖPNV	Number	Number hybrid bus ÖPNV	I		12 (2015), 13 (2016), 33 (20217), 42 (2018), 40 (2019)	increased	(19) Stuttgarter Straßenbahnen AG-Zahlenspiegel 2016 bis 2020	46 (2020)
Germany	Stuttgart	SUMP	Electric mobility infrastructure availability	case	Number of electric vehicle charging stations	I		N/A	N/A	(20) Landeshauptstadt Stuttgart. Mobilität. https://www.stuttgart.de/leben/mobilitaet/elektromobilitaet/ladestationen.php	200 charging stations in Stuttgart, which corresponds to around 400 charging points. In addition, more than 80 charging points outside the public space are accessible to everyone.
Germany	Stuttgart	SUMP	Promotion of mobility among school students	case	Number of students involved in sustainable mobility promotion campaings	I		204 (2013/2014)	increased	(21) Landeshaupstadt Stuttgart, Amt für Umweltschutz	611 (2020/21)
Germany	Stuttgart	SUMP	Transport education	case	Number of school students included in the transport education programme	I		a) 6279 (2015), 5667 (2016), 6097 (2017), 7339 (2018)	increased	(21) Landeshauptstadt Stuttgart, Amt für Umweltschutz	a ) 7700 (2019) b) 8791 (2018/2019)
Germany	Stuttgart	SUMP	Promotion of mobility among city population	case	Number of population in Stuttgart involved in sustainable mobility campaigns	I		3442 (2020)	increased	(22) Landeshauptstadt Stuttgart <https://www.stuttgart.de/service/aktuelle-meldungen/juli-2021/doppelter-rekord-beim-stadtradeln-so-viele-teilnehmende-wie-noch-nie-stellen-mit-985.544-geradelten-kilometern-eine-neue-bestmarke-auf.php	4468 (2021)
Germany	Stuttgart	SUMP	Mobility consulting Stuttgart	case	Mobility advice on the mobility services offered by the city of Stuttgart (for privat persons since 1998, for business since 2028)	I		private: 38449 (1999), 36104 (2015), 33858 (2019); business: 26 (2019)		(21) Landeshauptstadt Stuttgart, Amt für Umweltschutz	private: 18917 (2020, number low due to corona time); business 6 (2020, low due to corona time)
Germany	Stuttgart	SUMP	Number of passengers ÖPNV	Number (million)	Number of passengers (Mio) [Stuttgart Transport and Tariff Association]	I		366 (2015); 387 (2017); 394 (2019) (22)	corona time	(23) Verkehrs- und Tarifverbund Stuttgart (VVS) http://www.vvs.de/service/downloads/verbundberichte/	240 (2020) (22)
Germany	Stuttgart	WHO	Awareness of PA health benefits	%	Percentage of the population aware of the health benefits of PA (including a healthy weight)	I		N/A			N/A
Germany	Stuttgart	WHO	Effectivness of communication campaigns or strategies on PA	%	Percentage of the population recalling the messages from communication campaigns or strategies on PA	I		N/A	20% less vehicles, 20 % more bicycles	(24) RegioRadStuttgart; https://www.stuttgart-steigt-um.de/	42 % of the people surveyed already use RegioRadStuttgart or have used it in the past (2020)
Germany	Stuttgart	WHO	Adult's overweight and obesity rate		Percentage of overweight and obese adults	I		N/A	N/A	N/A	N/A
Germany	Stuttgart	WHO	Adult's PA rate	%	Percentage of adults with low levels of physical activity	D		N/A	N/A	(25) Landeshauptstadt Stuttgart, Schulverwaltungsamt, Statistik und Informationsmanagement, Monatsheft 1/2017	19 % (2015)
Germany	Stuttgart	WHO	Children's PA rate	%	Percentage of children participating in at lest 60 minutes of physical activity per day	I		N/A	N/A	(11) Landeshauptstadt Stuttgart, Gesundheitsamt; Stuttgarter Sondererhebung zum Gesundheitsverhalten von Kindern im Schulalter 2017/18.	13.4% all; 11.3 % female, 16.7 % male /(2017/2018)
Germany	Stuttgart	WHO	Active working commuting rate	%	Percentage of the population walking and bicycling to work (multiple answers possible)	D		bicycle: 16%, walking: 28%, ÖPNV 47%, car 46% (2015); bicycle: 18%, walking: 21%, ÖPNV: 53%, car: 50%, pedelec, e-bike 2% (2017)	increase in PA	(26) Landeshauptstadt Stuttgart, Statistik und Informationsmanagement, Bürgerumfrage 2013-2019	bicycle: 20%, walking: 26%, ÖPNV: 55%, car: 47%, motobike 3%, pedelic, ebike 4% (2019)
Germany	Stuttgart	WHO	Active school commuting rate	%	Percentage of children walking or bicycling to school	D		bicycle: 6%, walking: 38 %, bus or train 46 %, car 6% (2005)	N/A	(27) Landeshauptstadt Stuttgart, Schulverwaltungsamt, Statistik und Informationsmanagement, Monatsheft 11/2006	N/A
Germany	Stuttgart	WHO	Population overweight and obesity rate		Percent	I		N/A	N/A	N/A	N/A
Germany	Stuttgart	WHO	Cause-specific mortality	cases	Number of cyclists, pedestrians or children killed in an accident	I		9 (2010), 8 (2015), 8 (2916), 10 (2017)	N/A	(28) Statistisches Landesamt Baden-Württemberg; https://www.domino1.stuttgart.de/web/komunis/komunissde.nsf	4 (2018)
Germany	Stuttgart	WHO	Cause-specific morbidity	cases	Number of premature deaths due to air pollution	I		N/A	N/A	N/A	N/A
Germany	Stuttgart	OTHER	Children traffic education	Number	Number of children in the programm: safe walking to school	I		6279 (2015), 5667 (2016), 6060 (2017), 7339 (2018)	N/A	(21) Landeshauptstadt Stuttgart; Amt für Umweltschutz	7700 (2019)
ÖPNV = public transport; MIV = motorized private transport
* Goal not included in the original 2012 SUMP (see City of Copenhagen, 2017b, pp. 5–8)

## Sheet: Indicators grouped by topic 
	Indicators directly related to change in travel-related PA
	City	Source	Indicator		Description					Topic
Germany	Gdynia	SUMP	motorisation rate	number of private cars/ 1000 residents	number of passenger cars/ 1,000 inhabitants	I	542 (2015)	550	627.54	Motorisation Rate
	Wrocław	OTHER	motorisation rate		number of passenger cars/ 1,000 inhabitants
	Copenhagen	OTHER	motorisation rate		number of private cars/ 1000 residents
Poland	Stuttgart	SUMP	motorisation rate	pas. Cars/1,000 people	number of passenger cars/ 1,000 inhabitants	I	453 (2010) (4a)	na	484 (2020) (4b)
	Gdynia	OTHER	Modal split	to be completed	Proportions of means of transport					Modal split
	Wrocław	OTHER	Modal split	to be completed	Proportions of means of transport
	Copenhagen	SUMP	Modal split	%	Proportions of means of transport	D	2010: Bicycle: 33% PT: 27% Car: 40% 2012: Bicycle: 33% PT: 26% Car: 41%	Bicycle: ≥ 33% PT: ≥ 33% Car: ≥ 33%	2014: Bicycle: 36% PT: 24% Car: 40% 2015: Bicycle: 35% PT: 25% Car: 41% 2016: Bicycle: 35% PT: 22% Car: 43%
	Stuttgart	SUMP	Modal split	Proportions of means of transport	Percentage	D	ÖPNV: 24%, MIV: 45%, Bicycle: 5%, Pedestrian: 26%, region Stuttgart (2010) (1)	Long-term share of bicycle traffic 25 percent of total traffic (3)	ÖPNV 23%, MIV: 40%, Bicycle: 8%, Pedestrian: 29%, region Stuttgart (2017) (2)
	Gdynia	OTHER	Active mode use	%	Active modes share in modal split					Active mode share
	Wrocław	NA	NA	NA	NA
	Copenhagen	SUMP	Modal split*	%	Proportions of means of transport	D	2010: Bicycle: 33% PT: 27% Car: 40% 2012: Bicycle: 33% PT: 26% Car: 41%	Bicycle: ≥ 33% PT: ≥ 33% Car: ≥ 33%	2014: Bicycle: 36% PT: 24% Car: 40% 2015: Bicycle: 35% PT: 25% Car: 41% 2016: Bicycle: 35% PT: 22% Car: 43%
	Stuttgart	NA	NA	NA	NA	D	ÖPNV: 24%, MIV: 45%, Bicycle: 5%, Pedestrian: 26%, region Stuttgart (2010) (1)	Long-term share of bicycle traffic 25 percent of total traffic (3)	ÖPNV 23%, MIV: 40%, Bicycle: 8%, Pedestrian: 29%, region Stuttgart (2017) (2)
	Gdynia	OTHER	Public transport share		Share of PT in modal split					PT share
	Wrocław	OTHER	Public transport share		Share of PT in modal split
	Copenhagen	SUMP	Public transport share*	%	PT share of motorised traffic	D	2010: Bicycle: 33% PT: 27% Car: 40% 2012: Bicycle: 33% PT: 26% Car: 41%	Bicycle: ≥ 33% PT: ≥ 33% Car: ≥ 33%	2014: Bicycle: 36% PT: 24% Car: 40% 2015: Bicycle: 35% PT: 25% Car: 41% 2016: Bicycle: 35% PT: 22% Car: 43%
	Stuttgart	SUMP	Public transport share		Share of PT in modal split	D	ÖPNV: 24%, MIV: 45%, Bicycle: 5%, Pedestrian: 26%, region Stuttgart (2010) (1)	Long-term share of bicycle traffic 25 percent of total traffic (3)	ÖPNV 23%, MIV: 40%, Bicycle: 8%, Pedestrian: 29%, region Stuttgart (2017) (2)
	Gdynia	SUMP	The share of pedestrian traffic in the modal share	%	Number of walking trips over 500 m / number of all non-pedestrian trips on the day preceding the survey					Walk share
	Wrocław	OTHER	The share of pedestrian traffic in the modal share		Share of pedestrian trips in modal split
	Copenhagen	SUMP				D	2010: Bicycle: 33% PT: 27% Car: 40% 2012: Bicycle: 33% PT: 26% Car: 41%	Bicycle: ≥ 33% PT: ≥ 33% Car: ≥ 33%	2014: Bicycle: 36% PT: 24% Car: 40% 2015: Bicycle: 35% PT: 25% Car: 41% 2016: Bicycle: 35% PT: 22% Car: 43%
	Stuttgart	SUMP	Share of pedestrian traffic in trip distribution	%	Number of pedestrian trips at the distance of more than 500m/ total non-pedestrain trips on the day before the survey	D	ÖPNV: 24%, MIV: 45%, Bicycle: 5%, Pedestrian: 26%, region Stuttgart (2010) (1)	Long-term share of bicycle traffic 25 percent of total traffic (3)	ÖPNV 23%, MIV: 40%, Bicycle: 8%, Pedestrian: 29%, region Stuttgart (2017) (2)
	Gdynia	SUMP	The share of cycle traffic in the modal share	%	Number of bicycle trips on the day preceding the survey/ number of all non-pedestrian trips on the day preceding the survey					Bike share
	Wrocław	OTHER	The share of cycle traffic in the modal share		Share of bike trips in modal split
	Copenhagen	SUMP	Cycling travel time	%	Change in travel time compared to 2010 levels	D	2010: Bicycle: 33% PT: 27% Car: 40% 2012: Bicycle: 33% PT: 26% Car: 41%	Bicycle: ≥ 33% PT: ≥ 33% Car: ≥ 33%	2014: Bicycle: 36% PT: 24% Car: 40% 2015: Bicycle: 35% PT: 25% Car: 41% 2016: Bicycle: 35% PT: 22% Car: 43%
	Stuttgart	SUMP	Share of the bicycle traffic in trip distribution	%	Number of bicycle trips	D	ÖPNV: 24%, MIV: 45%, Bicycle: 5%, Pedestrian: 26%, region Stuttgart (2010) (1)	Long-term share of bicycle traffic 25 percent of total traffic (3)	ÖPNV 23%, MIV: 40%, Bicycle: 8%, Pedestrian: 29%, region Stuttgart (2017) (2)
	Gdynia	OTHER	Care use	%	Car share in modal split					Car share
	Wrocław	OTHER	Care use		Car share in modal split
	Copenhagen	SUMP	Care use		Car share in modal split	D	2010: Bicycle: 33% PT: 27% Car: 40% 2012: Bicycle: 33% PT: 26% Car: 41%	Bicycle: ≥ 33% PT: ≥ 33% Car: ≥ 33%	2014: Bicycle: 36% PT: 24% Car: 40% 2015: Bicycle: 35% PT: 25% Car: 41% 2016: Bicycle: 35% PT: 22% Car: 43%
	Stuttgart	SUMP	Care use		Car share in modal split	D	ÖPNV: 24%, MIV: 45%, Bicycle: 5%, Pedestrian: 26%, region Stuttgart (2010) (1)	Long-term share of bicycle traffic 25 percent of total traffic (3)	ÖPNV 23%, MIV: 40%, Bicycle: 8%, Pedestrian: 29%, region Stuttgart (2017) (2)
Germany	Gdynia	SUMP	The share of public transport in the modal share	%	Number of public transport journeys per day preceding the survey/ number of all non-pedestrian trips on the day preceding the survey	D	39,8 (2015)	increase	37.1	PT ridership
	Gdynia	SUMP	Number of passengers on newly created sections of the trolleybus network	pieces	Number of passengers on newly created sections of the trolleybus network
Germany	Gdynia	OTHER	Travel by PT	number	Annual number of journeys by public transport per capita	I	240.2	increase	n.a.
Germany	Wrocław	SUMP	Number of passengers transported annually by municipal public transport - by urban public transport	number	Number of passengers	D	207000000	increase	209600000 (2019) 121266000 (2020)
Poland	Copenhagen	SUMP	Public transport ridership	%	Relative change in ridership compared to 2011 levels	D	N/A	2015: 2% 2025: 20%	2014-15: 2% 2025: -
	Copenhagen	SUMP	Bus travel time	%	Relative change in travel time compared to 2011 levels
	Copenhagen	SUMP	Bus travel time	%	Relative change in travel time compared to 2011 levels
	Stuttgart	SUMP	Number of passengers ÖPNV	Number (million)	Number of passengers (Mio) [Stuttgart Transport and Tariff Association]
Germany	Stuttgart	SUMP	Share of local public transport (PT) in passenger transport; Public transport shares in traffic volume	Number / %	Number of passengers: rail / bus per day; Public transport shares in traffic volume	I	Rail 416000 / bus 179000 (2016); 34.8% (2010)	At least 20% increased utilization in public transport by 2025; forecast 2030: 38.7%	Rail >500000 / bus 180000 (2018)
	Gdynia	OTHER	Commuting by bike	cases	Number of participants in the "bike to work" competition	D	994	increase	1529 (2017)	Bike rideship
	Gdynia	OTHER	Number of cyclists	%	change in the number of cyclists on the monitored cross-sections compared to 2015	D	base year	increase	8,4% (2018) 32% (2020)
	Wrocław	NA	NA	NA	NA
	Copenhagen	NA	NA	NA	NA
	Stuttgart	NA	NA	NA	NA
	Gdynia	NA	NA	NA	NA					Pedestrian trips
	Wrocław	NA	NA	NA	NA
	Copenhagen	NA	NA	NA	NA
	Stuttgart	SUMP	Transport mobility of Stuttgart's inhabitants	Number of trips per business day	Average number of trips per inhabitant per business day, with trips on foot
		Indicators directly related to health and indirectly to change in travel-related PA (indicating conditions indirectly influencing PA)
	City	Source	Indicator		Description					Topic
Poland	Gdynia	SUMP	Middle school obesity rate	%	Participation of middle school students with overweight and obesity	I	[dane tylko dla gimnazjów]	decrease	n.a.	Obesity
	Wrocław	NA	NA	NA	NA
	Copenhagen	NA	NA	NA	NA
Poland	Stuttgart	SUMP	Middle school students obesity rate	%	Percentage of overweight or obese middle school students	I	not specified		overweight: 8.9%, obesity: 3.8% (11)
	Indicators indirectly related to health and not related to PA
City	City	Source	Indicator		Description					Topic
Denmark	Gdynia	SUMP	Share of low- and zero-emission vehicles	%	Share of low- (EURO VI, CNG, hybrid) and zero-emission vehicles (trolleybuses, electric buses) in the total number of vehicles in municipal companies in the ZKM Gdynia network	I	0.52	0.6		Low emission vehicles
	Gdynia	SUMP	Emission-free public transport	pieces	Number of public transport lines served by zero-emission vehicles
		OTHER	Number of registered electric or hybrid cars	number	Number of cars
	Wrocław	OTHER	Number of buses that meet the requirements of at least EURO 5, regulating the permissible level of emission of substances harmful to the environment in exhaust gases	number	Number of buses
Denmark	Copenhagen	SUMP	Public transport carbon emissions	t	Carbon emission rates (tCO2)
	Stuttgart	SUMP	Share of low-emission and emission-free vehicles.	Number	Hybrid, plug-in-hybrid, liquid or natural gas, gasoline/ethanol, hydrogen, electric, fuel cell	I	6116 hybrid or plug-in-hybrid; 2095 liquid or natural gas; 40 gasoline/ethanol (fuel blend such as E85) or hydrogen; 2020 electric or fuel cell (06/2019) (18)	increased	9747 hybrid or plug-in-hybrid; 2150 liquid or natural gas; 43 gasoline/ethanol (fuel blend such as E85) or hydrogen; 3275 electric or fuel cell (06/2020) (18)
	Stuttgart	SUMP	Hybrid buses ÖPNV	Number	Number hybrid bus ÖPNV
	Indicators describing the conditions of sustainable mobility
City	City	Source	Indicator		Description					Topic
	Gdynia	SUMP	Transport education	pieces	Number of students covered by the transport education program	I	1125	stabilization or slight increase	2050	Transport education
	Wrocław	NA	NA	NA	NA
	Copenhagen	SUMP	Transport education	case	Number of school students included in the transport education programme	I	a) 6279 (2015), 5667 (2016), 6097 (2017), 7339 (2018)	increased	a ) 7700 (2019) b) 8791 (2018/2019)
	Stuttgart	NA	NA	NA	NA
	Gdynia	OTHER	Children traffic education	Number	Number of children in the programm: safe walking to school	I				Children traffic education
	Wrocław	SUMP	Number of children covered by the educational program related to traffic safety	number	Number of children	I	1200	increase	12706 (2019) 827 (2020)
	Copenhagen	NA	NA	NA	NA
	Stuttgart	OTHER	Children traffic education	Number	Number of children in the programm: safe walking to school	I	6279 (2015), 5667 (2016), 6060 (2017), 7339 (2018)		7700 (2019)
Poland	Gdynia	SUMP	Traffic calming	%	Length of roads on which Tempo 30 was introduced / total length of roads in Gdynia	I	0.154	0.2	0.2334	Traffic calming citiwide
Denmark	Wrocław	SUMP	Number of related tasks with traffic calming	number	Number of tasks	I	39	increase	30 (2019) 44 (2020)
	Copenhagen	NA	NA	NA	NA
Poland	Stuttgart	SUMP	Traffic calming	%	Length of roads in 30km/h zones/ total length of roads	I			Calm zones: 900 km; length of road total: 1400 km (12)
	Gdynia	SUMP	Improving road safety in the vicinity of schools	pieces	Number of schools and kindergartens located on local and access roads at which restricted speed zones were created					Traffic calming within school vincity
Denmark	Wrocław	SUMP	Number of schools for which safety measures have been implemented	number	Number of schools	I	14	increase	8 (2019) 5 (2020)
	Copenhagen	NA	NA	NA	NA
Poland	Stuttgart	SUMP	Improved road traffic safety near education facilities	Number	Number of schools in the speed limit zones	I	From 2013 to 2016, evaluation of 33 schools for the possibility of mandating 30 mph speeds in the local area (13)	increased	Approx. 200 (schools of all types, public and private), the majority (approx. 160) are located in 30 km/h speed zones (residential areas outside the reserved road network). The remaining schools are in 50 km/h speed zones. (2021) (13)
Poland	Gdynia	SUMP	Accidents involving pedestrians	pieces	Number of pedestrians injured in accidents	I	53	decrease	50	Accidents with pedestrians
Denmark	Wrocław	SUMP	Number of accident victims by means of transport	number	Number of victims	I	21	decrease	16 (2019) 10 (2020)
	Copenhagen	NA	NA	NA	NA
Poland	Stuttgart	SUMP	Accidents with pedestrians	Number	Number of pedestrians injured in accident	I	306 (2014); 232 (2015); 282 (2016-2018); 312 (2019) (7)	decreased	247 (2020) (7)
Poland	Gdynia	SUMP	Promotion of mobility among students	pieces	Number of students involved in campaigns promoting sustainable mobility	I	8138	increase	9417	Promotion of mobility
	Wrocław	NA	NA	NA	NA
	Copenhagen	NA	NA	NA	NA
Poland	Stuttgart	SUMP	Promotion of mobility among school students	case	Number of students involved in sustainable mobility promotion campaings	I	204 (2013/2014)	increased	611 (2020/21)
Denmark	Gdynia	SUMP	Bicycle network density	km/km2	Length of bicycle network in reference to the surface of Gdynia	I	0.42	increase	0.49	Bicycle network
Denmark	Gdynia	OTHER	Bicycle infrastructure	Km/100000inh	Kilometers of paths and lanes for cyclists per 100,000 inhabitants	I	22.615	increase	n.a.
Denmark	Wrocław	SUMP	Length of bicycle routes	km	Length of bicycle routes	I	315 km	increase	328 km (2019) 360 km (2020)
	Copenhagen	NA	NA	NA	NA
Poland	Stuttgart	SUMP	Cycling system density	km	Length of the cycling system	I	171 bike paths [100 sidewalks and bike paths] (2018) (9)	increased	190 (2020) (10)
	Gdynia	NA	NA	NA	NA					Bike infrastructure
	Wrocław	SUMP	Completing the system of main bicycle routes from the Study	%	% of complete system of main bicycle routes from the Study
	Wrocław	SUMP	Number of parking spaces in the Bike + Ride system	number	Number of parking spaces
	Wrocław	OTHER	Number of parking spaces for bicycles in public spaces	number	Number of parking spaces
	Copenhagen	SUMP	Extension of PLUSnet bicycle network	%	Proportion of three-lane tracks	D	ÖPNV: 24%, MIV: 45%, Bicycle: 5%, Pedestrian: 26%, region Stuttgart (2010) (1)	Long-term share of bicycle traffic 25 percent of total traffic (3)	ÖPNV 23%, MIV: 40%, Bicycle: 8%, Pedestrian: 29%, region Stuttgart (2017) (2)
	Stuttgart	NA	NA	NA	NA
	Gdynia	SUMP	Bicycle availability in the city bike system	pieces	Number of city bike stations (Number of city bike docks)					City Bike
Denmark	Wrocław	OTHER	Commuting by bike	number	Number of stations of Wroclaw City Bike	I	14	increase	8 (2019) 5 (2020)
	Copenhagen	NA	NA	NA	NA
Poland	Stuttgart	SUMP	Metropolitan bicycle availability	Number	Number of metropolitan bicycle stations in Stuttgart	I	From 2013 to 2016, evaluation of 33 schools for the possibility of mandating 30 mph speeds in the local area (13)	increased	Approx. 200 (schools of all types, public and private), the majority (approx. 160) are located in 30 km/h speed zones (residential areas outside the reserved road network). The remaining schools are in 50 km/h speed zones. (2021) (13)
	Gdynia	NA	NA	NA	NA					Perception of cycling issue
	Wrocław	NA	NA	NA	NA
Denmark	Copenhagen	SUMP	Satisfaction with cycling tracks	%	Proportion of cyclists who are satisfied with the tracks	I	2010: 50% 2012: 61%	2015: 70% 2020: 75% 2025: 80%	2014: 63% 2015: 63% 2016: 71% 2018: 73% 2025: -
Denmark	Copenhagen	SUMP	Perceived importance of cycling culture	%	Proportion of locals with positive perception of cycling culture	I	2010: 67% 2012: 73%	2015: 70% 2020: 75% 2025: 80%	2014: 70% 2015: 70% 2016: 71% 2018: 72% 2025: -
	Stuttgart	NA	NA	NA	NA
	Gdynia	SUMP	Improvement access to passenger information	pieces	Number of stops equipped with a passenger information system					PT offert
	Gdynia	SUMP	Improvement access to rail transport	pieces	Number of modernized and built rail stops in Gdynia
	Gdynia	SUMP	Length of bus lanes in Gdynia	m	Total length of separate lanes for public transport vehicles
	Wrocław	SUMP	Share of low-floor trams in the fleet	%	Ratio of low-floor trams to the total number of trams
	Wrocław	SUMP	The share of air-conditioned vehicles in the fleet	%	Ratio of air-conditioned vehicles to the total number of rolling stock
	Wrocław	SUMP	Number of parking spaces in the Park + Ride system	number	Number of parking spaces
	Wrocław	SUMP	Length of tram lines	km	Length of the network in km
	Wrocław	SUMP	Technical condition of the tracks	%	Share of track lengths in good and very good condition as well as in bad and very bad condition
	Wrocław	SUMP	Availability of residents to PT stops in spatial development plans	number of residences	Population in the access zone to the PT stops
	Wrocław	SUMP	Number of intersections with traffic lights ensuring priority for tram traffic	number	Number of intersections
	Wrocław	SUMP	Number of existing stops with additional shelters during the year	number	Number of changes
	Wrocław	SUMP	Number of rebuilt stops in order to improve passenger comfort	number	Number of changes
	Wrocław	SUMP	Number of stops converted into Viennese or anti-bay stops	number	Number of stops
	Wrocław	SUMP	The length of bus routes with separate lanes	km	The length of separated lanes (bus lanes and PATs) in km
	Wrocław	SUMP	The length of buslines	km	The length of buslines
	Wrocław	SUMP	Number of kilometers of suburban public transport	km	The length of the routes
	Wrocław	SUMP	Number of spatial development plans prepared on the basis of analyzes of accessibility to public transport	pieces	Number of plans approved
	Wrocław	SUMP	Average communication speed of trams	km/h	Average communication speed on tram and bus lines - trams
	Wrocław	SUMP	Average communication speed of buses	km/h	Average communication speed on tram and bus lines - buses
	Wrocław	SUMP	Punctuality of public transport	%	% of registered public transport trips completed on time (punctual courses are accelerated by 1 minute or delayed up to 3 minutes in relation to the timetable)
	Wrocław	SUMP	Regularity of public transport	%	% of public transport courses completed
	Wrocław	SUMP	Number of courses per year	number	Number of courses per year
	Wrocław	SUMP	Number of vehicle kilometers of intercommunal communication ordered by the organizer (JST)	number	The number of vehicle kilometers
	Copenhagen	SUMP	Regularity of buses	%	Relative change in bus regularity compared to 2011 levels
	Stuttgart	SUMP	Improved assess to passenger information	Number	Number of stops with passenger information system
	Stuttgart	SUMP	ÖPNV assessibility	case	Time to reach ÖPNV
	Stuttgart	SUMP	Number and length of light rail, bus, suburban train	Number / km	Number of lines / line length
	Gdynia	NA	NA	NA	NA	Number of tasks				Pedestrian traffic conditions
	Wrocław	SUMP	Number of investment tasks related to the change of the way of crossing the road (ground crossings) on roads with at least collective class	number	Number of tasks	Number of tasks
	Wrocław	SUMP	Number of tasks improving the walking and cycling accessibility of the center and the city center	number	Number of tasks	Number of tasks
	Wrocław	SUMP	Number of tasks related to lowering curbs	number	Number of tasks	m2 of renovated pavements
	Wrocław	SUMP	Number of m2 of renovated pavements	m2	m2 of renovated pavements	Length of streets
	Wrocław	SUMP	Length of streets covered by the calmed traffic zone	km	Length of streets
	Copenhagen	NA	NA	NA	NA
	Stuttgart	NA	NA	NA	NA
	Gdynia	SUMP	Access to electromobility infrastructure	pieces	Number of charging points for electric vehicles					Electric Vehicles
	Wrocław	NA	NA	NA	NA
	Copenhagen	SUMP	Charging infrastructure	number	Absolute number of available charging points
	Copenhagen	SUMP	(Electric) car sharing rates	%	Relative change in (electric) car sharing capacities compared to 2012 levels
	Stuttgart	SUMP	Electric mobility infrastructure availability	case	Number of electric vehicle charging stations
	Gdynia	SUMP	Rational parking in the city center	pieces	Number of parking spaces in the city center and Kamienna Góra					Parking settings
	Wrocław	SUMP	Number of paid parking spaces in the zone with paid parking within public roads in the Center	number	Number of paid parking spaces
	Wrocław	SUMP	Number of paid parking spaces in the zone with paid parking in the public roads outside the Center	number	Number of paid parking spaces
	Wrocław	SUMP	Cleaning up parking - length of streets affected by the change	km	length of streets
	Copenhagen	NA	NA	NA	NA
	Stuttgart	SUMP	Management of parking in the city center	Number	Number of parking places
	Gdynia	NA	NA	NA	NA					Road safety
	Wrocław	SUMP	Total number of road accidents	number	Number of road accidents
	Copenhagen	SUMP	Number of fatalities and seriously injured	%	Relative change in numbers compared to 2007-2009 levels
	Stuttgart	SUMP	Total number of traffic accidents	NA	Number of traffic accidents
	Gdynia	SUMP	Surveys on the mobility of enterprises and institutions	pieces	Number of enterprises and institutions covered by the mobility survey in a given year					Promotion,evaluation
	Gdynia	SUMP	Promotion of mobility among employees	pieces	Number of employees of Gdynia enterprises participating in campaigns promoting sustainable mobility
	Gdynia	OTHER	Promotion of active transport	cases	number of public campaigns
	Wrocław	NA	NA	NA	NA
	Copenhagen	NA	NA	NA	NA
	Stuttgart	SUMP	Mobility consulting Stuttgart	case	Mobility advice on the mobility services offered by the city of Stuttgart (for privat persons since 1998, for business since 2028)
	Stuttgart	SUMP	Promotion of mobility among city population	case	Number of population in Stuttgart involved in sustainable mobility campaigns
	Rest of colected Indicators
City	City	Source	Indicator		Description					Topic
Germany	Gdynia	SUMP	Mobility of residents	number of weekdays trips	Average number of per capita trips on a weekday, excluding pedestrian movements	I	1.65	stabilization or slight increase	1.59	Unclasified
Poland	Copenhagen	SUMP	Car-pooling rates	%	Proportion of commuters using car-pooling	N/A	N/A	2020: 5%	2015: no data 2020: -
Germany	Gdynia	SUMP	The share of rail transport in servicing the sea port	%	freight transported by rail / total freight	N.A.	ca. 30%	stabilization or increase	n.a.
Poland	Copenhagen	SUMP	Modal split*	%	Proportions of means of transport	D	2010: 35% 2012: 36%	2025: 50%	2015: 41% 2018: 49% 2025: -
Denmark	Wrocław	SUMP	The number of tasks related to organizing the development of courtyards	number	Number of tasks	I	7	increase	9 (2019) 12 (2020)
Germany	Wrocław	OTHER	Share of expenditure on transport infrastructure in the city budget	%	Percentage of share	I	34,5% (2018)	not defined	39,11% (2019) 51% (2020)
Germany	Copenhagen	SUMP	Pedestrian network	yes/no	Dichotomous (yes/no)	I	N/A	2015: yes	2015: no
Germany	Copenhagen	SUMP	Provision of new IT solutions	yes/no	Dichotomous (yes/no)	I	N/A	Yes	2015/16: in process (introduction of intelligent traffic systems initiated)
Germany	Copenhagen	SUMP	System for optimised goods delivery	yes/no	Dichotomous (yes/no)	N/A	N/A	before 2015: yes	2015: yes
Denmark	Copenhagen	SUMP	System for optimised goods delivery*	yes/no	Dichotomous (yes/no)	N/A	N/A	before: 2015: yes	2015: yes
Poland	Copenhagen	SUMP	Public mobility data	yes/no	Dichotomous (yes/no)	N/A	N/A	2015: yes	2015: no
Poland	Copenhagen	SUMP	Businesses consider transport	yes/no	Dichotomous (yes/no)	I	N/A	2015: yes	2015: no but some collaborations (Formel M, Copenhagen Climate Partners)
Poland	Copenhagen	SUMP	Co-operation forums	yes/no	Dichotomous (yes/no)	I	N/A	Yes (2)	2015: yes (2)
Poland	Copenhagen	SUMP	Provision of school transport policies	yes/no	Dichotomous (yes/no)	I	N/A	2015: yes	2015: no data
Germany	Copenhagen	SUMP	Showcase for green technology and innovative thinking	yes/no	Dichotomous (yes/no)	I	N/A	Yes	2015/16: Yes (eg, CPH Solutions Lab and Climate Conference)
Poland	Copenhagen	SUMP	Research and development projects	yes/no	Dichotomous (yes/no)	I	N/A	before 2015: yes (3)	2015: yes (3) -> regional and international co-operation
Poland	Copenhagen	SUMP	Environmental zone requirements	yes/no	Dichotomous (yes/no)	D	N/A	Yes	2015: no
Poland	Copenhagen	SUMP	Innovative thinking	yes/no	Dichotomous (yes/no)	I	N/A	Yes	2015: yes
Poland	Copenhagen	SUMP	Provision of city bikes	yes/no	Dichotomous (yes/no)	I	N/A	Yes	2015: yes
Poland	Copenhagen	SUMP	Connectivity	yes/no	Dichotomous (yes/no)	I	N/A	Yes	2015: Yes Approx. 60% are satsified or very satisfied with connectivity (2012-2018)
Poland	Copenhagen	SUMP	Provision of new road network plan	yes/no	Dichotomous (yes/no)	I	N/A	2014: yes	2015: yes

## Sheet: Data availability
	SOURCE	yes	SOURCE	no
Data availability
TOPIC	Gdynia (source)	Wrocław (source)	Copenhagen (source)	Stuttgart (source)
Indicators directly related to change in travel-related PA
Motorisation Rate	SUMP	OTHER	OTHER	SUMP
Modal split	OTHER	OTHER	SUMP	SUMP
Active mode share	OTHER	SUMP	SUMP	SUMP
PT share			SUMP
Walk share	SUMP			SUMP
Bike share	SUMP		SUMP	SUMP
Car share	OTHER
PT ridership	SUMP/OTHER	SUMP	SUMP	SUMP
Bike rideship	OTHER
Pedestrian trips				SUMP
Indicators directly related to health and indirectly to change in travel-related PA
Obesity	SUMP			SUMP
Indicators indirectly related to health and not related to PA
Low emission vehicles	SUMP	OTHER	SUMP	SUMP
Indicators describing the conditions of sustainable mobility
Transport education	SUMP		SUMP
Children traffic education	OTHER	SUMP		OTHER
Traffic calming citiwide	SUMP	SUMP		SUMP
Traffic calming within school vincity	SUMP	SUMP		SUMP
Accidents with pedestrians	SUMP	SUMP		SUMP
Promotion of mobility	SUMP			SUMP
Bicycle network	SUMP/OTHER	SUMP		SUMP
Bike infrastructure		SUMP/OTHER	SUMP
City Bike	SUMP	OTHER		SUMP
Perception of cycling issue			SUMP
PT offert	SUMP	SUMP	SUMP	SUMP
Pedestrian traffic conditions		SUMP
Electric Vehicles	SUMP		SUMP	SUMP
Parking settings	SUMP	SUMP		SUMP
Road safety		SUMP	SUMP
Promotion,evaluation	SUMP/OTHER			SUMP
		none
		full
		partial
		modified
Data availability
TOPIC	Gdynia (source)	Wrocław (source)	Copenhagen (source)	Stuttgart (source)
WHO indicators
Awareness of PA health benefits
Effectivness of communication campaigns or strategies on PA
Adult's overweight and obesity rate
Adult's PA rate
Children's PA rate
Active working commuting rate
Active school commuting rate
Population overweight and obesity rate
Cause-specific mortality
Cause-specific morbidity

## Sheet: References
Cpenhagen references:
City of Copenhagen. (2013a). Action plan for green mobility. Short version. Technical and Environmental Administration, City of Copenhagen. https://kk.sites.itera.dk/apps/kk_pub2/index.asp?mode=detalje&id=1123
City of Copenhagen. (2013b). Copenhagen: City of cyclists. The bicycle account 2012. Technical and Environmental Administration, City of Copenhagen. https://docplayer.net/680873-Copenhagen-city-of-cyclists-bicycle-account-2012.html
City of Copenhagen. (2014a). Copenhagen climate projects. Annual report 2014. City of Copenhagen. kk.sites.itera.dk/apps/kk_pub2/pdf/1327_khT72sMrcI.pdf
City of Copenhagen. (2014b). Copenhagen green accounts 2013. Technical and Environmental Administration, City of Copenhagen. https://www.google.com/url?sa=t&rct=j&q=&esrc=s&source=web&cd=&cad=rja&uact=8&ved=2ahUKEwiG7vqLlqbyAhWAQUEAHfsnAjsQFnoECAIQAQ&url=https%3A%2F%2Fkk.sites.itera.dk%2Fapps%2Fkk_pub2%2Fpdf%2F1194_IDqRIFrAuM.pdf&usg=AOvVaw1nSY4QYB-YMDMXHl_OF2ek
City of Copenhagen. (2015a). Copenhagen: City of cyclists. The bicycle account 2014. Technical and Environmental Administration, City of Copenhagen. https://www.google.com/url?sa=t&rct=j&q=&esrc=s&source=web&cd=&cad=rja&uact=8&ved=2ahUKEwi8yLbDk6byAhXHfMAKHdI7ARMQFnoECAUQAQ&url=https%3A%2F%2Fkk.sites.itera.dk%2Fapps%2Fkk_pub2%2Fpdf%2F1382_FvvnTRBSlZ.pdf&usg=AOvVaw1vwhaCIW90kTmAMLfLlM0D
City of Copenhagen. (2015b). Copenhagen climate projects. Annual report 2015. Technical and Environmental Administration, City of Copenhagen. kk.sites.itera.dk/apps/kk_pub2/pdf/1437_jKjlNNQ38N.pdf
City of Copenhagen. (2015c). Copenhagen climate projects. Annual report 2016. Technical and Environmental Administration, City of Copenhagen. kk.sites.itera.dk/apps/kk_pub2/pdf/1612_KJz8QrzUpd.pdf
City of Copenhagen. (2017a). Copenhagen: City of cyclists. The bicycle account 2016. Technical and Environmental Administration, City of Copenhagen. http://www.cycling-embassy.dk/wp-content/uploads/2018/02/CPH-Bicycle-Account-2016.pdf
City of Copenhagen. (2017b). Handlingsplan for Grøn Mobilitet opfølgning 2017. Technical and Environmental Administration, City of Copenhagen. https://kk.sites.itera.dk/apps/kk_pub2/index.asp?mode=detalje&id=1673
City of Copenhagen. (2019). The bicycle account 2018: Copenhagen city of cyclists. Technical and Environmental Administration, City of Copenhagen. https://cyclingsolutions.info/wp-content/uploads//2020/12/CPH-Bicycle-Account-2018.pdf
Office for Cycle Superhighways. (2018). Cycle superhighways. Office for Cycle Superhighways. http://www.cycling-embassy.dk/wp-content/uploads/2018/09/Cycle-superhighways_2018.pdf
Stuttgart references:
(1) VEK 2030 - Verkehrsentwicklungskonzept der Landeshauptstadt Stuttgart, p.15; https://www.stuttgart.de/leben/mobilitaet/nachhaltige-mobilitaet/mobilitaets-konzepte/verkehrsentwicklungskonzept-2030.php
(2) INFAS GmbH. Mobilität in Baden-Württemberg 2017 i.A. des Ministeriums für Verkehr Baden-Württemberg
(3) Landeshauptstadt Stuttgart, Mobilität, https://www.stuttgart.de/leben/mobilitaet/fahrrad/fahrradstadt-stuttgart.php assessed 07/2021
(4)(4a) Landeshaupstadt Stuttgart, statistisches Amt, Begleitheft zum Verbundbericht 2010; http://www.vvs.de/download/ZahlenDatenFaktenVB2010.pdf, (4b) Verbundbericht 2020 http://www.vvs.de/service/downloads/verbundberichte/
(5) Regionalverkehrsplan Stuttgart (2018). https://www.region-stuttgart.org/index.php?eID=dumpFile&t=f&f=8411&token=c05a0f77c98c81a92d3221395719655316e4cf84 p.41
(6) Eggs J (2019): Mobilität in Deutschland - MiD Kurzreport Europäische Metropolregion Stuttgart (p.11). Studie von infas, DLR, IVT und infas 360 im Auftrag des Bundesministers für Verkehr und digitale Infrastruktur (FE-Nr.70.904/15). Bonn, Berlin. www.mobilitaet-in-deutschland.de
(7) Polizeipräsidium Stuttgart; https://ppstuttgart.polizei-bw.de/statistiken/
(8) Nobis C (2019): Mobilität in Deutschland - MiD Analysen zum Radverkehr. Studie von Infas, DLR, IVT und infas 360 im Auftrag des Bundesministers für Verkehr und digitale Infraststruktur (FE-Nr. 70904/15). Bonn, Berlin. http://www.mobilitaet-in-deutschland.de p.52
(9) Landeshauptstadt Stuttgart, Statistisches Amt; Stuttgarter Verkehrsdaten 2018 (https://www.domino1.stuttgart.de/web/komunis/komunissde.nsf/715a84c741dea0de412565f3003c484d/44d611a6c4b7254cc12584d300482d2a/$FILE/bzp01_.PDF
(10) Landeshauptstadt Stuttgart; Mobilität; https://www.stuttgart.de/leben/mobilitaet/fahrrad/ assessed 07/2021
(11) Landeshauptstadt Stuttgart, Gesundheitsamt. Stuttgarter Sondererhebung zum Gesundheitsverhalten von Kindern im Schulalter 2017/18.
(12) Landeshauptstadt Stuttgart, Amt für Stadtplanung und Wohnen; Abt. Verkehrsplanung und Stadtgestaltung (61-3.2)
(13) Landeshaupstadt Stuttgart. Amt für öffentliche Ordnung
(14) RegioRadStuttgart. https://www.regioradstuttgart.de/de
(15) Nahverkehrsplan für die Landeshauptstadt Stuttgart; 2nd update 2016 and 3rd update 2021; https://www.stuttgart.de/nahverkehrsplan
(16) (16a,16b) Verkehrs- und Tarifverbund Stuttgart (VVS), Verbundberichte; Begleitheft zum Verbundbericht 2015 und 2020
(17) Schütt F. Erreichbarkeitsanalyse von Haltestellen des öffentlichen Personennahverkehrs in Stuttgart. Statistik und Informationsmanagement, Monatsheft 12/2018
(18) Landeshauptstadt Stuttgart, Statistisches Amt; Verkehrsstatistik. https://statistik.stuttgart.de/statistiken/infodienst/verkehr/Verkehrsstatistik.pdf
(19) Stuttgarter Straßenbahnen AG-Zahlenspiegel 2016 bis 2020
(20) Landeshauptstadt Stuttgart. Mobilität. https://www.stuttgart.de/leben/mobilitaet/elektromobilitaet/ladestationen.php
(21) Landeshauptstadt Stuttgart, Amt für Umweltschutz
(22) Landeshauptstadt Stuttgart <https://www.stuttgart.de/service/aktuelle-meldungen/juli-2021/doppelter-rekord-beim-stadtradeln-so-viele-teilnehmende-wie-noch-nie-stellen-mit-985.544-geradelten-kilometern-eine-neue-bestmarke-auf.php
(23) Verkehrs- und Tarifverbund Stuttgart (VVS) http://www.vvs.de/service/downloads/verbundberichte/
(24) RegioRadStuttgart; https://www.stuttgart-steigt-um.de/
(25) Landeshauptstadt Stuttgart, Schulverwaltungsamt, Statistik und Informationsmanagement, Monatsheft 1/2017
(26) Landeshauptstadt Stuttgart, Statistik und Informationsmanagement, Bürgerumfrage 2013-2019
(27) Landeshauptstadt Stuttgart, Schulverwaltungsamt, Statistik und Informationsmanagement, Monatsheft 11/2006
(28) Statistisches Landesamt Baden-Württemberg; https://www.domino1.stuttgart.de/web/komunis/komunissde.nsf
Polish references:
https://www.mobilnagdynia
https://gdyniasport.pl/pl/projekty/rowerowy-maj
http://otwartedane.gdynia.pl/pl/group/transport?page=3
https://www.mobilnagdynia.pl/m-linki/m-do-pobrania
